# Supplementary material for: Selected Trichothecenes in Barley Malt and Beer from Poland and an Assessment of Dietary Risks Associated with their Consumption
Source: Toxins (Basel). 2019 Dec 9;11(12):715. doi: 10.3390/toxins11120715 (PMC6949925; doi:10.3390/toxins11120715)
Supplement: Supplementary file 1 [file toxins-11-00715-s001.zip]

Archive with 1 entries (1 files):
- toxins-661998-SI.xlsx
