# Supplementary material for: Selected Trichothecenes in Barley Malt and Beer from Poland and an Assessment of Dietary Risks Associated with their Consumption
Source: Toxins (Basel). 2019 Dec 9;11(12):715. doi: 10.3390/toxins11120715 (PMC6949925; doi:10.3390/toxins11120715)
Supplement: Supplementary file 1 [file toxins-11-00715-s001.zip › toxins-661998-SI.xlsx]

## Sheet: Beer
				Table S1. Individual results of mycotoxin concentrations in the analyzed beer and malt samples.
D-dark beer
L-light beer
W-wheat beer
Samples No.	Extract Content (%)	Alcohol Content (%)	Concentration (µg/L)
			NIV	Uncertainty (Uc)*	NIV-3G	Uncertainty (Uc)	DON	Uncertainty (Uc)	DON-3G	Uncertainty (Uc)	3-AcDON	Uncertainty (Uc)
D1	10.7	4.9	<LOD	NA**	<LOD	NA	3.9	0.7644	1.8	0.3384	<LOD	NA
D2	15.8	6.5	<LOD	NA	<LOD	NA	7	1.372	2.2	0.4136	0.4	0.0736
D3	18.1	9	1.3	0.2496	0.6	0.1206	39.8	7.8008	14.8	2.7824	<LOD	NA
D4	12.1	6	2.5	0.48	<LOD	NA	6.1	1.1956	3.4	0.6392	<LOD	NA
D5	14.1	5.6	0.8	0.1536	<LOD	NA	11.5	2.254	6.2	1.1656	<LOD	NA
D6	11.9	4.7	<LOD	NA	<LOD	NA	2.7	0.5292	1.7	0.3196	<LOD	NA
D7	15.1	6.5	0.8	0.1536	<LOD	NA	8.9	1.7444	5.3	0.9964	<LOD	NA
D8	12.1	5.6	0.6	0.1152	<LOD	NA	9.9	1.9404	5.1	0.9588	<LOD	NA
D9	14.4	8.2	<LOD	NA	<LOD	NA	27.4	5.3704	25.2	4.7376	<LOD	NA
D10	12.2	5.6	0.8	0.1536	<LOD	NA	15.4	3.0184	8.8	1.6544	<LOD	NA
D11	18.1	8.5	0.9	0.1728	0.5	0.1005	13.3	2.6068	10.3	1.9364	<LOD	NA
D12	18.1	8	1.4	0.2688	0.8	0.1608	54.4	10.6624	58.4	10.9792	<LOD	NA
D13	13	5.6	0.7	0.1344	0.8	0.1608	13.8	2.7048	7.3	1.3724	<LOD	NA
D14	16	7	<LOD	NA	<LOD	NA	4.9	0.9604	3.3	0.6204	<LOD	NA
D15	17.3	6.6	<LOD	NA	<LOD	NA	7.7	1.5092	5.1	0.9588	<LOD	NA
D16	8.4	6.5	0.9	0.1728	<LOD	NA	8.9	1.7444	6.2	1.1656	<LOD	NA
D17	14.1	5.6	<LOD	NA	<LOD	NA	3.5	0.686	1.7	0.3196	<LOD	NA
D18	18.1	8.5	1.2	0.2304	0.6	0.1206	15.8	3.0968	11.6	2.1808	<LOD	NA
D19	21	9.5	0.6	0.1152	<LOD	NA	4	0.784	1.9	0.3572	<LOD	NA
D20	9.9	6	<LOD	NA	<LOD	NA	8.6	1.6856	2.3	0.4324	0.4	0.0736
D21	12.5	5	<LOD	NA	<LOD	NA	2.9	0.5684	1.3	0.2444	<LOD	NA
D22	7.8	4.5	0.7	0.1344	<LOD	NA	7.6	1.4896	4.5	0.846	0.8	0.1472
D23	11.6	5	<LOD	NA	<LOD	NA	11.6	2.2736	4.4	0.8272	0.9	0.1656
D24	14.3	6	<LOD	NA	<LOD	NA	2.7	0.5292	2.3	0.4324	<LOD	NA
D25	8.8	3.8	<LOD	NA	<LOD	NA	3.3	0.6468	3.2	0.6016	0.3	0.0552
D26	19	8	0.6	0.1152	<LOD	NA	11.6	2.2736	8	1.504	<LOD	NA
D27	18.8	8	<LOD	NA	0.8	0.1608	5.2	1.0192	3.4	0.6392	<LOD	NA
D28	18.5	8	0.9	0.1728	0.5	0.1005	16.2	3.1752	9.3	1.7484	1.5	0.276
L1	10.1	4.8	2.3	0.4416	4.2	0.8442	18.4	3.6064	30.9	5.8092	1	0.184
L2	11.4	5.5	<LOD	NA	<LOD	NA	1.9	0.3724	2.5	0.47	<LOD	NA
L3	11.9	5.3	0.8	0.1536	<LOD	NA	9.1	1.7836	6.2	1.1656	1.1	0.2024
L4	15.1	6.1	0.7	0.1344	<LOD	NA	5.4	1.0584	3.5	0.658	0.6	0.1104
L5	12	4.7	0.6	0.1152	<LOD	NA	<LOD	NA	0.6	0.1128	<LOD	NA
L6	3.5	4	1.5	0.288	0.6	0.1206	23.6	4.6256	8.6	1.6168	0.9	0.1656
L7	11.5	5	<LOD	NA	<LOD	NA	<LOD	NA	<LOD	NA	<LOD	NA
L8	10.1	6	1.5	0.288	<LOD	NA	<LOD	NA	0.8	0.1504	1	0.184
L9	8.7	7	1.7	0.3264	0.8	0.1608	76.3	14.9548	23.9	4.4932	1.5	0.276
L10	7.9	5.5	3.6	0.6912	0.9	0.1809	39.6	7.7616	9	1.692	2.6	0.4784
L11	16	6	<LOD	NA	<LOD	NA	4	0.784	2.6	0.4888	0.4	0.0736
L12	11.8	5.7	2.1	0.4032	1.7	0.3417	6.8	1.3328	9.8	1.8424	0.5	0.092
L13	9.6	4.3	<LOD	NA	<LOD	NA	5.3	1.0388	4.1	0.7708	0.7	0.1288
L14	11.4	5.5	2.6	0.4992	<LOD	NA	28.9	5.6644	10	1.88	<LOD	NA
L15	11.4	5.5	1.5	0.288	<LOD	NA	23.2	4.5472	10.4	1.9552	<LOD	NA
L16	6.8	5.6	1.8	0.3456	1	0.201	7.3	1.4308	7.5	1.41	0.7	0.1288
L17	6.8	0.5	<LOD	NA	<LOD	NA	3.3	0.6468	2.6	0.4888	<LOD	NA
L18	7.5	4.6	1.3	0.2496	0.7	0.1407	5.8	1.1368	13.1	2.4628	1	0.184
L19	11.9	5	0.8	0.1536	1.7	0.3417	12.1	2.3716	12.8	2.4064	<LOD	NA
L20	11.3	5	<LOD	NA	<LOD	NA	4.2	0.8232	4.1	0.7708	<LOD	NA
L21	11.4	5	<LOD	NA	<LOD	NA	2.1	0.4116	1.7	0.3196	<LOD	NA
L22	11.4	5.5	2.6	0.4992	2.1	0.4221	13.9	2.7244	11.5	2.162	0.9	0.1656
L23	11.8	4.4	<LOD	NA	4.5	0.9045	11.3	2.2148	7.8	1.4664	<LOD	NA
L24	11.5	5.2	0.6	0.1152	<LOD	NA	14.4	2.8224	7.1	1.3348	1	0.184
L25	11.4	5.2	<LOD	NA	<LOD	NA	8.3	1.6268	4.9	0.9212	0.4	0.0736
L26	7.4	3.3	<LOD	NA	<LOD	NA	3.1	0.6076	2	0.376	<LOD	NA
L27	11.4	5.5	<LOD	NA	<LOD	NA	6.6	1.2936	3.8	0.7144	0.4	0.0736
L28	11.8	5.5	<LOD	NA	<LOD	NA	5.6	1.0976	3	0.564	0.4	0.0736
L29	10.1	6	1.8	0.3456	2.5	0.5025	14.1	2.7636	24.2	4.5496	1.5	0.276
L30	13.9	7	<LOD	NA	<LOD	NA	4.2	0.8232	1	0.188	0.6	0.1104
L31	10.8	6	1.1	0.2112	<LOD	NA	6.3	1.2348	2.3	0.4324	<LOD	NA
L32	8.9	5.5	<LOD	NA	<LOD	NA	4.3	0.8428	1.8	0.3384	<LOD	NA
L33	9.6	5.6	0.9	0.1728	<LOD	NA	6.2	1.2152	2.1	0.3948	1	0.184
L34	13.9	6.1	0.8	0.1536	<LOD	NA	6.2	1.2152	3.3	0.6204	1.3	0.2392
L35	12	4.7	<LOD	NA	<LOD	NA	1.4	0.2744	0.6	0.1128	<LOD	NA
L36	11.4	5.5	2.4	0.4608	1.5	0.3015	54.2	10.6232	20.5	3.854	0.7	0.1288
L37	14.5	6.2	<LOD	NA	<LOD	NA	5.5	1.078	3.5	0.658	2.1	0.3864
L38	10.5	4.1	1.9	0.3648	1.4	0.2814	8.6	1.6856	6.1	1.1468	0.7	0.1288
L39	11.4	5.7	<LOD	NA	<LOD	NA	14.2	2.7832	4.8	0.9024	2	0.368
L40	13.6	6	<LOD	NA	<LOD	NA	3.9	0.7644	2	0.376	0.8	0.1472
L41	8.4	5.5	1.2	0.2304	<LOD	NA	8.6	1.6856	3.7	0.6956	0.7	0.1288
L42	12	5	<LOD	NA	<LOD	NA	8	1.568	4.2	0.7896	0.8	0.1472
L43	12.2	5.6	<LOD	NA	<LOD	NA	6.6	1.2936	3.7	0.6956	0.6	0.1104
L44	10.6	6	0.6	0.1152	<LOD	NA	15.7	3.0772	5.5	1.034	1.1	0.2024
L45	11.8	5.7	2.9	0.5568	2.8	0.5628	9.7	1.9012	12	2.256	0.5	0.092
L46	7.6	6	0.6	0.1152	<LOD	NA	9.1	1.7836	4.8	0.9024	1.3	0.2392
L47	16.5	6.5	<LOD	NA	0.6	0.1206	5.2	1.0192	3.1	0.5828	1.2	0.2208
L48	9.3	5.2	1.3	0.2496	0.5	0.1005	14.8	2.9008	6.6	1.2408	0.9	0.1656
L49	9.3	4.8	<LOD	NA	<LOD	NA	3.1	0.6076	3.4	0.6392	<LOD	NA
L50	9	4.6	<LOD	NA	<LOD	NA	4.1	0.8036	2.9	0.5452	<LOD	NA
L51	12	6	1.4	0.2688	<LOD	NA	6.3	1.2348	1.7	0.3196	<LOD	NA
L52	10.7	5.1	<LOD	NA	<LOD	NA	6.7	1.3132	<LOD	NA	<LOD	NA
L53	14	6	1.7	0.3264	0.9	0.1809	8.9	1.7444	7.2	1.3536	<LOD	NA
L54	10.3	5.6	1.3	0.2496	<LOD	NA	9.9	1.9404	2.4	0.4512	0.5	0.092
L55	8.7	5.5	1.1	0.2112	<LOD	NA	20.8	4.0768	7.1	1.3348	<LOD	NA
L56	11.4	5.5	1.3	0.2496	1	0.201	8.8	1.7248	7.7	1.4476	<LOD	NA
L57	14.1	6	1.4	0.2688	0.7	0.1407	10.5	2.058	5	0.94	0.7	0.1288
L58	10.7	5	1.5	0.288	<LOD	NA	19	3.724	15.1	2.8388	2.7	0.4968
L59	11.8	6.8	<LOD	NA	<LOD	NA	7.1	1.3916	6.1	1.1468	1	0.184
L60	9.5	4.2	2.2	0.4224	1.1	0.2211	14.3	2.8028	11	2.068	0.7	0.1288
L61	10.1	6	2.2	0.4224	1	0.201	4.4	0.8624	7.9	1.4852	<LOD	NA
L62	8.4	5.6	1.4	0.2688	0.8	0.1608	15.1	2.9596	11.8	2.2184	0.6	0.1104
L63	12.1	5.6	1.2	0.2304	0.5	0.1005	13.9	2.7244	11	2.068	0.8	0.1472
L64	12.5	5.6	1.9	0.3648	0.8	0.1608	4.3	0.8428	4	0.752	0.5	0.092
L65	12.1	5.6	1.1	0.2112	0.7	0.1407	14	2.744	11.7	2.1996	0.7	0.1288
L66	12	5	<LOD	NA	0.6	0.1206	15	2.94	20.1	3.7788	1.1	0.2024
L67	6.8	4.2	0.8	0.1536	0.5	0.1005	9.1	1.7836	7.2	1.3536	0.4	0.0736
L68	11.9	5	1.4	0.2688	0.8	0.1608	3.4	0.6664	3	0.564	<LOD	NA
L69	9.8	4.9	<LOD	NA	<LOD	NA	8.9	1.7444	12.2	2.2936	0.4	0.0736
L70	6.8	5	<LOD	NA	<LOD	NA	2.3	0.4508	1.9	0.3572	0.7	0.1288
L71	11.4	5.5	2.3	0.4416	1.7	0.3417	13.3	2.6068	11.1	2.0868	0.9	0.1656
L72	8.7	6	0.7	0.1344	<LOD	NA	26.2	5.1352	29.3	5.5084	2.2	0.4048
L73	9.2	6.8	1.7	0.3264	1.3	0.2613	6.7	1.3132	5.5	1.034	0.4	0.0736
L74	11	5	1	0.192	0.9	0.1809	4.2	0.8232	3.9	0.7332	0.6	0.1104
L75	12	5	1.5	0.288	0.8	0.1608	8	1.568	8.1	1.5228	0.5	0.092
L76	10	4.2	0.9	0.1728	0.6	0.1206	10.8	2.1168	9.9	1.8612	0.8	0.1472
L77	7.1	5.1	<LOD	NA	<LOD	NA	1.2	0.2352	0.6	0.1128	<LOD	NA
L78	15.9	6.4	1	0.192	0.7	0.1407	4.7	0.9212	2.5	0.47	1	0.184
L79	13.6	5.6	1.9	0.3648	0.7	0.1407	9.1	1.7836	5.3	0.9964	0.6	0.1104
L80	11.7	5.7	2.3	0.4416	1.3	0.2613	47.6	9.3296	31.5	5.922	0.7	0.1288
L81	11.2	5	<LOD	NA	<LOD	NA	4.2	0.8232	2.4	0.4512	0.7	0.1288
L82	9.8	6.8	<LOD	NA	<LOD	NA	13.3	2.6068	4.2	0.7896	1	0.184
L83	11.6	4.8	0.6	0.1152	<LOD	NA	1.8	0.3528	1.1	0.2068	0.6	0.1104
L84	10	4.7	0.8	0.1536	<LOD	NA	2.9	0.5684	1.5	0.282	0.5	0.092
L85	7.6	4.5	0.7	0.1344	<LOD	NA	2.9	0.5684	1.4	0.2632	<LOD	NA
L86	8.6	3.8	<LOD	NA	<LOD	NA	<LOD	NA	0.7	0.1316	<LOD	NA
L87	12	5.5	0.6	0.1152	<LOD	NA	9.2	1.8032	4.8	0.9024	1.2	0.2208
L88	7.5	4.7	0.9	0.1728	0.6	0.1206	4.3	0.8428	1.5	0.282	0.5	0.092
L89	14.1	7.2	1.1	0.2112	0.8	0.1608	23.2	4.5472	36.8	6.9184	0.6	0.1104
L90	15	7.2	<LOD	NA	<LOD	NA	2.1	0.4116	0.6	0.1128	<LOD	NA
L91	10.4	7.2	2.6	0.4992	0.5	0.1005	156.5	30.674	23.9	4.4932	2.1	0.3864
L92	16.5	8	0.6	0.1152	<LOD	NA	10.6	2.0776	6	1.128	0.8	0.1472
L93	9.22	7	2.4	0.4608	0.5	0.1005	2.8	0.5488	1.5	0.282	8.3	1.5272
L94	9.6	6.6	1.3	0.2496	0.6	0.1206	65.8	12.8968	15.4	2.8952	<LOD	NA
L95	12.7	7.2	1.8	0.3456	<LOD	NA	21.6	4.2336	7.6	1.4288	<LOD	NA
L96	14.1	7.2	3.3	0.6336	0.7	0.1407	43.1	8.4476	18.6	3.4968	<LOD	NA
L97	13.9	7.2	0.8	0.1536	<LOD	NA	3.2	0.6272	1.5	0.282	<LOD	NA
L98	14.1	7.2	2.5	0.48	1.8	0.3618	6.7	1.3132	8	1.504	0.3	0.0552
L99	14.1	7.2	<LOD	NA	<LOD	NA	13.4	2.6264	8.6	1.6168	0.7	0.1288
L100	15.1	7.2	1.1	0.2112	<LOD	NA	4.5	0.882	2.1	0.3948	0.3	0.0552
L101	15.1	7.2	0.7	0.1344	<LOD	NA	2	0.392	1	0.188	<LOD	NA
L102	13.5	6.7	<LOD	NA	<LOD	NA	7.8	1.5288	4.6	0.8648	0.8	0.1472
L103	15.1	9	1.7	0.3264	0.5	0.1005	12.9	2.5284	6.7	1.2596	0.7	0.1288
L104	13.1	10	1.4	0.2688	0.7	0.1407	7	1.372	3.4	0.6392	0.9	0.1656
L105	12.5	6.5	0.6	0.1152	<LOD	NA	5.3	1.0388	1.8	0.3384	<LOD	NA
W1	10.7	5.3	<LOD	NA	<LOD	NA	9.1	1.7836	3.9	0.7332	0.9	0.1656
W2	12.5	5.3	1	0.192	0.5	0.1005	11.7	2.2932	6.2	1.1656	1	0.184
W3	12	4.5	0.9	0.1728	1.1	0.2211	13.7	2.6852	12.3	2.3124	0.3	0.0552
W4	12	4.6	1	0.192	1.2	0.2412	24.6	4.8216	13.2	2.4816	0.4	0.0736
W5	13.8	6.5	0.7	0.1344	0.5	0.1005	12.9	2.5284	7.7	1.4476	0.9	0.1656
W6	12.5	5.4	0.6	0.1152	<LOD	NA	9.7	1.9012	4.8	0.9024	0.8	0.1472
W7	11.5	4.9	<LOD	NA	<LOD	NA	3.4	0.6664	2.2	0.4136	<LOD	NA
W8	11.6	4.9	<LOD	NA	<LOD	NA	2.6	0.5096	1.4	0.2632	<LOD	NA
W9	16.5	7	1.6	0.3072	<LOD	NA	8.1	1.5876	2.9	0.5452	<LOD	NA
W10	18.1	8	0.9	0.1728	<LOD	NA	16.9	3.3124	11.1	2.0868	1.7	0.3128
W11	11.6	4.4	<LOD	NA	<LOD	NA	4.9	0.9604	2.6	0.4888	<LOD	NA
W12	14.2	6.6	<LOD	NA	<LOD	NA	12.5	2.45	2.7	0.5076	<LOD	NA
W13	9.6	6	1.1	0.2112	0.9	0.1809	10	1.96	9	1.692	1	0.184
W14	11.7	5.1	<LOD	NA	<LOD	NA	12.5	2.45	3.2	0.6016	0.7	0.1288
W15	14	5.5	2	0.384	0.7	0.1407	9.1	1.7836	5.2	0.9776	0.6	0.1104
W16	10.5	5	1.2	0.2304	1	0.201	4.8	0.9408	2.1	0.3948	0.7	0.1288
W17	10.8	4.9	<LOD	NA	<LOD	NA	2.2	0.4312	0.6	0.1128	<LOD	NA
W18	12	5.1	0.9	0.1728	<LOD	NA	10.1	1.9796	3.7	0.6956	<LOD	NA
W19	11.5	4.9	<LOD	NA	<LOD	NA	5	0.98	2.2	0.4136	1.9	0.3496
W20	18.5	8.5	0.6	0.1152	<LOD	NA	15.3	2.9988	4.8	0.9024	1.1	0.2024
W21	12.5	5.6	0.6	0.1152	<LOD	NA	12.1	2.3716	4	0.752	<LOD	NA
W22	12.3	6.3	1.9	0.3648	0.9	0.1809	11.4	2.2344	10	1.88	0.5	0.092
W23	11	5	<LOD	NA	1.6	0.3216	3	0.588	1.4	0.2632	<LOD	NA
W24	15	6.3	1	0.192	0.8	0.1608	5.8	1.1368	3.2	0.6016	<LOD	NA
	Uncertainty (Uc)* -Expanded uncertainty (Uc). The value of expanded uncertainty determined based on the composed standard uncertainty (uc) and the coverage factor k = 2. The uc value was calculated according to GUM requirements. (Uncertainty components were calculated on the basis of the E-Stat program (http://beta.chem.uw.edu.pl/stat/, Faculty of Chemistry, University of Warsaw, Poland). Uc for …
	GUM - International Organization for Standardization (ISO), (2008), "Guide to the expression of uncertainty in measurement', (GUM 1995 with minor corrections) 1st Ed. Geneva, Switzerland
	NA** - not assigned

## Sheet: Malt
M-malt
Samples No.	Concentration (µg/kg)
	NIV	Uncertainty (Uc)*	NIV-3G	Uncertainty (Uc)	DON	Uncertainty (Uc)	DON-3G	Uncertainty (Uc)	3-AcDON	Uncertainty (Uc)
M1	13.2916	2.64502	10.7042	2.18366	127.16	23.7789	185.966	35.5195	10.4277	1.84571
M2	<LOD	NA	7.52825	1.53576	39.7706	7.4371	66.0275	12.6113	4.86627	0.861329
M3	10.9597	2.18098	10.3513	2.11167	66.8146	12.4943	112.859	21.5562	7.47319	1.32276
M4	25.5338	5.08123	28.1133	5.73512	111.888	20.923	129.877	24.8065	5.04006	0.892091
M5	23.5517	4.68679	11.2924	2.30365	51.7548	9.67814	112.723	21.5301	6.25663	1.10742
M6	20.1705	4.01394	25.5255	5.2072	17.4991	3.27232	32.6734	6.24062	<LOD	NA
M7	25.3006	5.03482	26.3489	5.37517	248.38	46.4471	410.324	78.3718	10.0801	1.78418
M8	<LOD	NA	5.99908	1.22381	18.9838	3.54997	40.1611	7.67077	3.30211	0.584473
M9	18.6548	3.71231	35.6416	7.27088	53.0274	9.91613	45.0621	8.60686	3.82349	0.676759
M10	10.6099	2.11138	9.88083	2.01569	104.676	19.5744	159.147	30.397	9.55874	1.6919
M11	<LOD	NA	7.76351	1.58376	16.5446	3.09383	19.4679	3.71837	10.4277	1.84571
M12	29.9643	5.9629	22.1142	4.51131	86.0105	16.084	171.263	32.7113	20.1602	3.56836
M13	9.91038	1.97217	17.1738	3.50346	150.704	28.1816	303.182	57.9078	6.25663	1.10742
M14	17.4889	3.48029	15.7623	3.21551	46.452	8.68653	103.33	19.736	7.99458	1.41504
M15	12.1256	2.413	10.1161	2.06368	183.253	34.2683	396.029	75.6415	5.38765	0.953614
M16	<LOD	NA	8.70454	1.77573	124.605	23.3011	148.664	28.3948	4.51868	0.799806
M17	12.9418	2.57542	6.46959	1.3198	128.326	23.997	42.8839	8.19082	2.25934	0.399903
M18	28.4486	5.66128	16.2328	3.31149	23.9684	4.48209	47.5126	9.07491	8.68976	1.53809
M19	<LOD	NA	<LOD	NA	145.613	27.2297	221.635	42.3322	19.2913	3.41455
M20	<LOD	NA	<LOD	NA	174.778	32.6836	318.157	60.7681	5.04006	0.892091
M22	<LOD	NA	<LOD	NA	<LOD	NA	4.4	0.8404	<LOD	NA
M23	<LOD	NA	11.6	2.3664	18.6	3.4782	31.9	6.0929	10.4	1.8408
M24	<LOD	NA	<LOD	NA	8	1.496	8.5	1.6235	3.6	0.6372
M25	<LOD	NA	7.2	1.4688	32.5	6.0775	23.7	4.5267	13.8	2.4426
M26	<LOD	NA	<LOD	NA	15.1	2.8237	8.1	1.5471	3.2	0.5664
M27	<LOD	NA	<LOD	NA	130.5	24.4035	79.1	15.1081	40.2	7.1154
M28	<LOD	NA	<LOD	NA	12.3	2.3001	26.1	4.9851	<LOD	NA
M29	<LOD	NA	<LOD	NA	10	1.87	9.6	1.8336	<LOD	NA
M30	118.6	23.6014	57.4	11.7096	231.7	43.3279	276.5	52.8115	32.4	5.7348
M31	18.8	3.7412	12.5	2.55	35.2	6.5824	54.3	10.3713	2.8	0.4956
M32	<LOD	NA	<LOD	NA	13.2	2.4684	12.9	2.4639	2.8	0.4956
M33	<LOD	NA	<LOD	NA	61.8	11.5566	117.2	22.3852	2.6	0.4602
M34	<LOD	NA	<LOD	NA	24.4	4.5628	41.8	7.9838	<LOD	NA
M35	<LOD	NA	<LOD	NA	11.3	2.1131	9.7	1.8527	<LOD	NA
M36	8.7	1.7313	17	3.468	347.6	65.0012	369.9	70.6509	27.4	4.8498
M37	<LOD	NA	8.6	1.7544	53.9	10.0793	80.1	15.2991	8.8	1.5576
M38	<LOD	NA	<LOD	NA	9	1.683	11.2	2.1392	<LOD	NA
M39	<LOD	NA	<LOD	NA	22.1	4.1327	32.2	6.1502	9.4	1.6638
M40	<LOD	NA	10.6	2.1624	22.9	4.2823	35.3	6.7423	<LOD	NA
M41	<LOD	NA	<LOD	NA	26	4.862	75	14.325	<LOD	NA
M42	<LOD	NA	<LOD	NA	<LOD	NA	<LOD	NA	<LOD	NA
M43	<LOD	NA	14.9	3.0396	15.5	2.8985	16.1	3.0751	4	0.708
M44	9	1.791	8.1	1.6524	30.4	5.6848	37.6	7.1816	<LOD	NA
M45	<LOD	NA	<LOD	NA	73.9	13.8193	175.9	33.5969	5.6	0.9912
M46	<LOD	NA	7.6	1.5504	26.4	4.9368	44.1	8.4231	3	0.531
M47	<LOD	NA	<LOD	NA	14.7	2.7489	20.4	3.8964	<LOD	NA
M48	<LOD	NA	<LOD	NA	51.7	9.6679	59.7	11.4027	<LOD	NA
M49	<LOD	NA	<LOD	NA	16.8	3.1416	22.5	4.2975	<LOD	NA
M50	32.7	6.5073	37.6	7.6704	110.8	20.7196	174.7	33.3677	3.4	0.6018
M51	<LOD	NA	5.8	1.1832	31	5.797	27.4	5.2334	<LOD	NA
M52	<LOD	NA	<LOD	NA	15	2.805	21.1	4.0301	<LOD	NA
M53	<LOD	NA	<LOD	NA	<LOD	NA	<LOD	NA	3.2	0.5664
M54	<LOD	NA	18.8	3.8352	18.6	3.4782	10.4	1.9864	2.8	0.4956
M55	<LOD	NA	<LOD	NA	5.3	0.9911	4.8	0.9168	2.4	0.4248
M56	<LOD	NA	<LOD	NA	34	6.358	33.1	6.3221	<LOD	NA
M57	<LOD	NA	9.7	1.9788	33.9	6.3393	34.8	6.6468	10	1.77
M58	<LOD	NA	<LOD	NA	21.3	3.9831	17.5	3.3425	4	0.708
M59	<LOD	NA	<LOD	NA	<LOD	NA	<LOD	NA	2.2	0.3894
M60	<LOD	NA	5.4	1.1016	73.9	13.8193	134.7	25.7277	5.6	0.9912
M61	<LOD	NA	<LOD	NA	9.6	1.7952	10.3	1.9673	<LOD	NA
M62	<LOD	NA	<LOD	NA	15.3	2.8611	13.1	2.5021	<LOD	NA
M63	<LOD	NA	4.7	0.9588	16.2	3.0294	17.1	3.2661	2.2	0.3894
M64	<LOD	NA	<LOD	NA	17.9	3.3473	24.3	4.6413	<LOD	NA
M65	<LOD	NA	8.3	1.6932	29.9	5.5913	26.6	5.0806	15.2	2.6904
M66	<LOD	NA	5.8	1.1832	23.1	4.3197	20.5	3.9155	2.2	0.3894
M67	<LOD	NA	<LOD	NA	110.1	20.5887	72.1	13.7711	<LOD	NA
M68	8.3	1.6517	19.6	3.9984	18.1	3.3847	32.8	6.2648	<LOD	NA
M69	<LOD	NA	<LOD	NA	32.5	6.0775	19.9	3.8009	<LOD	NA
M70	<LOD	NA	<LOD	NA	<LOD	NA	<LOD	NA	2.8	0.4956
M71	<LOD	NA	<LOD	NA	5.8	1.0846	7.8	1.4898	<LOD	NA
M72	<LOD	NA	<LOD	NA	<LOD	NA	<LOD	NA	<LOD	NA
M73	<LOD	NA	<LOD	NA	7.5	1.4025	12.4	2.3684	2.4	0.4248
M74	<LOD	NA	<LOD	NA	8.7	1.6269	8.7	1.6617	<LOD	NA
M75	<LOD	NA	<LOD	NA	<LOD	NA	<LOD	NA	<LOD	NA
M76	<LOD	NA	5.7	1.1628	17.5	3.2725	17.4	3.3234	3	0.531
M77	<LOD	NA	8.2	1.6728	9.2	1.7204	11.4	2.1774	<LOD	NA
M78	<LOD	NA	<LOD	NA	<LOD	NA	<LOD	NA	<LOD	NA
M79	9.3	1.8507	9.8	1.9992	23.2	4.3384	53.8	10.2758	<LOD	NA
M80	<LOD	NA	6.2	1.2648	12.7	2.3749	22	4.202	3.6	0.6372
M81	<LOD	NA	<LOD	NA	13.5	2.5245	17.2	3.2852	<LOD	NA
M82	<LOD	NA	<LOD	NA	81.2	15.1844	132.6	25.3266	4	0.708
M83	<LOD	NA	<LOD	NA	14.2	2.6554	19.5	3.7245	<LOD	NA
M84	<LOD	NA	<LOD	NA	17.9	3.3473	15.6	2.9796	4.6	0.8142
M85	<LOD	NA	<LOD	NA	8.4	1.5708	12.1	2.3111	<LOD	NA
M86	<LOD	NA	<LOD	NA	28.8	5.3856	40.7	7.7737	<LOD	NA
M87	<LOD	NA	5	1.02	22	4.114	34	6.494	<LOD	NA
	Uncertainty (Uc)* -Expanded uncertainty (Uc). The value of expanded uncertainty determined based on the composed standard uncertainty (uc) and the coverage factor k = 2. The uc value was calculated according to GUM requirements. (Uncertainty components were calculated on the basis of the E-Stat program (http://beta.chem.uw.edu.pl/stat/, Faculty of Chemistry, University of Warsaw, Poland). Uc for …
	GUM - International Organization for Standardization (ISO), (2008), "Guide to the expression of uncertainty in measurement', (GUM 1995 with minor corrections) 1st Ed. Geneva, Switzerland
	NA** - not assigned
